# Supplementary material for: Design, Characterization, and Preliminary Assessment of a Two-Degree-of-Freedom Powered Ankle–Foot Prosthesis
Source: Biomimetics (Basel). 2024 Jan 26;9(2):76. doi: 10.3390/biomimetics9020076 (PMC10886942; doi:10.3390/biomimetics9020076)
Supplement: Supplementary file 1 [file biomimetics-09-00076-s001.zip]

Archive with 1 entries (1 files):
- biomimetics-2827545-supplementary.mp4
